# Supplementary material for: Decades of native bee biodiversity surveys at Pinnacles National Park highlight the importance of monitoring natural areas over time
Source: PLoS One. 2019 Jan 17;14(1):e0207566. doi: 10.1371/journal.pone.0207566 (PMC6336250; doi:10.1371/journal.pone.0207566)
Supplement: S1 File — All data contributing to analyses presented in this manuscript that are not already included within tables above are shared in a zip file, along with a metadata document that details the meaning of each column, row, and variable name and which figure or table that data was used to create. This information, along with code used for analyses, is also shared on Github at https://github.com/beecycles/pinnacles_bee_biodiversity. (ZIP) [file pone.0207566.s005.zip]

Archive with 16 entries (13 files):
- data_metadata/
- data_metadata/floral_richness.csv
- __MACOSX/
- __MACOSX/data_metadata/
- __MACOSX/data_metadata/._floral_richness.csv
- data_metadata/SpeciesinFamily_450.csv
- __MACOSX/data_metadata/._SpeciesinFamily_450.csv
- data_metadata/samples.csv
- __MACOSX/data_metadata/._samples.csv
- data_metadata/Species_list.csv
- __MACOSX/data_metadata/._Species_list.csv
- data_metadata/loc_days_species.csv
- __MACOSX/data_metadata/._loc_days_species.csv
- data_metadata/Meiners_PINNBiodiversity_metadata.docx
- __MACOSX/data_metadata/._Meiners_PINNBiodiversity_metadata.docx
- __MACOSX/._data_metadata
