# Supplementary material for: Decades of native bee biodiversity surveys at Pinnacles National Park highlight the importance of monitoring natural areas over time
Source: PLoS One. 2019 Jan 17;14(1):e0207566. doi: 10.1371/journal.pone.0207566 (PMC6336250; doi:10.1371/journal.pone.0207566)
Supplement: S1 File — All data contributing to analyses presented in this manuscript that are not already included within tables above are shared in a zip file, along with a metadata document that details the meaning of each column, row, and variable name and which figure or table that data was used to create. This information, along with code used for analyses, is also shared on Github at https://github.com/beecycles/pinnacles_bee_biodiversity. (ZIP) [file pone.0207566.s005.zip › data_metadata/floral_richness.csv]

floralRichness	beeRichness	beeAbundance	sqrtAbun
6	19	61	7.810249676
6	39	156	12.489996
7	27	172	13.11487705
5	30	184	13.56465997
3	17	146	12.08304597
1	18	144	12
5	23	64	8
7	27	86	9.273618495
4	45	142	11.91637529
3	28	143	11.95826074
5	26	210	14.49137675
3	25	241	15.5241747
1	28	166	12.88409873
5	39	299	17.29161647
5	41	221	14.86606875
4	25	201	14.17744688
7	39	331	18.1934054
5	21	339	18.41195264
2	10	34	5.830951895
5	31	96	9.797958971
5	20	135	11.61895004
2	23	274	16.55294536
2	12	55	7.416198487
9	38	200	14.14213562
6	23	185	13.60147051
6	23	131	11.44552314
5	38	169	13
4	35	251	15.84297952
1	13	84	9.16515139
1	7	44	6.633249581
3	35	358	18.92088793
4	41	609	24.67792536
6	35	690	26.26785107
4	14	90	9.486832981
4	22	148	12.16552506
7	21	227	15.06651917
4	33	323	17.97220076
2	12	36	6
8	35	355	18.84144368
4	23	262	16.18641406
5	31	234	15.29705854
6	34	205	14.31782106
4	41	302	17.3781472
2	17	65	8.062257748
2	15	74	8.602325267
1	15	41	6.403124237
5	63	371	19.26136028
11	48	434	20.83266666
10	28	170	13.03840481
7	26	368	19.18332609
8	36	224	14.96662955
4	36	289	17
2	35	276	16.61324773
4	36	150	12.24744871
6	35	241	15.5241747
8	38	205	14.31782106
5	24	166	12.88409873
5	29	181	13.45362405
3	27	109	10.44030651
4	22	61	7.810249676
1	15	23	4.795831523
8	56	246	15.68438714
10	42	291	17.05872211
7	31	135	11.61895004
10	35	288	16.97056275
13	33	214	14.62873884
3	43	146	12.08304597
2	28	254	15.93737745
11	42	185	13.60147051
7	37	203	14.24780685
9	47	212	14.56021978
13	47	221	14.86606875
7	40	176	13.26649916
4	22	70	8.366600265
6	23	56	7.483314774
4	22	91	9.539392014
5	31	629	25.07987241
7	36	355	18.84144368
5	36	311	17.63519209
2	30	182	13.49073756
1	14	75	8.660254038
5	57	255	15.96871942
6	45	148	12.16552506
5	48	213	14.59451952
3	30	371	19.26136028
5	32	608	24.65765601
2	29	564	23.74868417
2	29	520	22.8035085
2	19	195	13.96424004
2	39	94	9.695359715
3	23	227	15.06651917
7	32	1233	35.11409973
8	33	417	20.42057786
6	35	259	16.09347694
6	30	162	12.72792206
1	13	105	10.24695077
7	52	359	18.94729532
6	31	107	10.34408043
4	36	530	23.02172887
9	45	664	25.76819745
4	31	471	21.70253441
5	25	373	19.31320792
7	40	470	21.67948339
3	34	787	28.05352028
5	35	249	15.77973384
8	21	41	6.403124237
5	40	214	14.62873884
3	35	204	14.28285686
3	32	225	15
4	20	72	8.485281374
1	7	22	4.69041576
2	17	50	7.071067812
5	33	133	11.53256259
3	18	31	5.567764363
2	32	129	11.35781669
3	25	144	12
3	20	166	12.88409873
2	29	195	13.96424004
2	27	114	10.67707825
3	9	33	5.744562647
3	28	303	17.40689519
4	18	232	15.23154621
4	30	194	13.92838828
1	16	85	9.219544457
	5	12	3.464101615
1	18	93	9.643650761
2	27	128	11.3137085
4	29	107	10.34408043
3	24	224	14.96662955
4	17	213	14.59451952
2	22	183	13.52774926
1	20	277	16.64331698
	3	7	2.645751311
1	30	123	11.09053651
9	38	157	12.52996409
8	46	263	16.21727474
6	18	72	8.485281374
7	27	141	11.87434209
7	39	160	12.64911064
5	33	192	13.85640646
2	23	60	7.745966692
2	37	144	12
11	46	250	15.8113883
6	30	184	13.56465997
8	38	252	15.87450787
6	42	270	16.43167673
4	35	242	15.55634919
	20	40	6.32455532
3	21	87	9.327379053
