# Supplementary material for: Decades of native bee biodiversity surveys at Pinnacles National Park highlight the importance of monitoring natural areas over time
Source: PLoS One. 2019 Jan 17;14(1):e0207566. doi: 10.1371/journal.pone.0207566 (PMC6336250; doi:10.1371/journal.pone.0207566)
Supplement: S1 File — All data contributing to analyses presented in this manuscript that are not already included within tables above are shared in a zip file, along with a metadata document that details the meaning of each column, row, and variable name and which figure or table that data was used to create. This information, along with code used for analyses, is also shared on Github at https://github.com/beecycles/pinnacles_bee_biodiversity. (ZIP) [file pone.0207566.s005.zip › data_metadata/SpeciesinFamily_450.csv]

Family	All96	All97	All98	All99	All02	All11	All12	New97	New98	New99	New02	New11	New12
Andrenidae	27	46	72	25	26	59	54	22	32	0	6	6	4
Apidae	37	74	81	41	45	75	83	40	18	1	6	7	13
Colletidae	9	15	15	17	3	12	13	8	1	2	0	0	1
Halictidae	26	40	36	34	12	46	43	17	4	4	4	3	2
Megachilidae	71	122	107	92	62	96	99	53	5	3	4	6	6
Melittidae	2	2	2	2	2	2	2	0	0	0	0	0	0
