# Supplementary material for: Decades of native bee biodiversity surveys at Pinnacles National Park highlight the importance of monitoring natural areas over time
Source: PLoS One. 2019 Jan 17;14(1):e0207566. doi: 10.1371/journal.pone.0207566 (PMC6336250; doi:10.1371/journal.pone.0207566)
Supplement: S1 File — All data contributing to analyses presented in this manuscript that are not already included within tables above are shared in a zip file, along with a metadata document that details the meaning of each column, row, and variable name and which figure or table that data was used to create. This information, along with code used for analyses, is also shared on Github at https://github.com/beecycles/pinnacles_bee_biodiversity. (ZIP) [file pone.0207566.s005.zip › data_metadata/Species_list.csv]

Family	Genus	Subgenus	Species	1996	1997	1998	1999	2002	2011	2012	Prop. years present	New/ Absent in 2011-12	Num_years
Andrenidae	Ancylandrena		atoposoma	S							0.14	A	1
Andrenidae	Andrena	(Anchandrena)	quercina			R			R	R	0.43		3
Andrenidae		(Belandrena)	nemophilae			R			S	R	0.43		3
Andrenidae			palpalis		R	R					0.29	A	2
Andrenidae		(Cremnandrena)	anisochlora			C			C	R	0.43		3
Andrenidae		(Dasyandrena)	cristata			R					0.14	A	1
Andrenidae		(Derandrena)	arctostaphylae			S		S			0.29	A	2
Andrenidae			californiensis			R		S	S	R	0.57		4
Andrenidae			n. sp.	S	S	R			R	C	0.71		5
Andrenidae			vandykei			C		S	S		0.43		3
Andrenidae			viridissima						R		0.14	N	1
Andrenidae		(Diandrena)	apasta					S			0.14	A	1
Andrenidae			chalybioides							S	0.14	N	1
Andrenidae			cuneilabris							S	0.14	N	1
Andrenidae			lewisorum	S	R	S	C		C	C	0.86		6
Andrenidae			nothocalaidis			S					0.14	A	1
Andrenidae			puthua		R	C			C	R	0.57		4
Andrenidae			subchalybea			R	R	R	C	C	0.71		5
Andrenidae		(Erandrena)	principalis			R					0.14	A	1
Andrenidae			astragali		S	R			S	R	0.57		4
Andrenidae			auricoma	R	R	C	R		C		0.71		5
Andrenidae			caerulea			C			R	R	0.43		3
Andrenidae			chlorura		R	C		R	C	C	0.71		5
Andrenidae			dissimulans		R	C			C	C	0.57		4
Andrenidae			misella			S					0.14	A	1
Andrenidae			nigrocaerulea	S	R	R			S	R	0.71		5
Andrenidae			suavis			R			C	C	0.43		3
Andrenidae			subdepressa			R			R	S	0.43		3
Andrenidae		(Genyandrena)	mackieae		R	C			R		0.43		3
Andrenidae		(Hesperandrena)	baeriae		S	S			R	R	0.57		4
Andrenidae			compositarum						S	S	0.29	N	2
Andrenidae			escondida							R	0.14	N	1
Andrenidae		(Holandrena)	cressonii ssp. infasciata		S			S			0.29	A	2
Andrenidae		(Melandrena)	cerasifolii	C	C	C	S	S	C	C	1		7
Andrenidae			aff. cerasifolii		C	C	C		C	C	0.71		5
Andrenidae			perimelas					S			0.14	A	1
Andrenidae			sola	R	C	C	C		C	C	0.86		6
Andrenidae		(Micrandrena)	annectens			R					0.14	A	1
Andrenidae			chlorogaster		R	C		R	C	C	0.71		5
Andrenidae			aff. ishii			C					0.14	A	1
Andrenidae			microchlora		R	C	S		R	R	0.71		5
Andrenidae			piperi		S	R		S	R	R	0.71		5
Andrenidae		(Nemandrena)	crudeni			C		S	C	C	0.57		4
Andrenidae			subnigripes			S					0.14	A	1
Andrenidae		(Oligandrena)	macrocephala	R	C	C		C	C	C	0.86		6
Andrenidae		(Parandrena)	concinnula			S			R		0.29		2
Andrenidae		(Pelicandrena)	atypica	S	R	C	R	R	R	R	1		7
Andrenidae		(Plastandrena)	prunorum							S	0.14	N	1
Andrenidae		(Psammandrena)	congrua		R	R			R	R	0.57		4
Andrenidae		(Ptilandrena)	pallidiscopa			R				R	0.29		2
Andrenidae		(Scaphandrena)	lomatii			S					0.14	A	1
Andrenidae			plana			R					0.14	A	1
Andrenidae			santaclarae		S	R			R	R	0.57		4
Andrenidae		(Scoliandrena)	cryptanthae	R					R		0.29		2
Andrenidae			osmioides			R			R	S	0.43		3
Andrenidae		(Scrapteropsis)	biareola			R					0.14	A	1
Andrenidae		(Simandrena)	angustitarsata	R	R	C	C		C	C	0.86		6
Andrenidae			hypoleuca						S	R	0.29	N	2
Andrenidae			orthocarpi			R			R	R	0.43		3
Andrenidae			pallidifovea	S	R	R	R		R	R	0.86		6
Andrenidae		(Thysandrena)	candida	C	C	C	C	R	C	C	1		7
Andrenidae			knuthiana					S	C	C	0.43		3
Andrenidae			vierecki		S	S					0.29	A	2
Andrenidae			w-scripta	R	R	C	C			S	0.71		5
Andrenidae		(Trachandrena)	fuscicauda			S	R				0.29	A	2
Andrenidae			semipunctata		R	S			S		0.43		3
Andrenidae		(Tylandrena)	subaustralis						S		0.14	N	1
Andrenidae			subtilis			S					0.14	A	1
Andrenidae			waldmerei			R					0.14	A	1
Andrenidae	Calliopsis	(Micronomadopsis)	fracta	R	S	R			S		0.57		4
Andrenidae			helianthi					R	S		0.29		2
Andrenidae			mellipes		S				R		0.29		2
Andrenidae			trifolii	R			R				0.29	A	2
Andrenidae		(Nomadopsis)	anthidia	S	R	R		S		S	0.71		5
Andrenidae			obscurella	R	C	R	R	C	C	R	1		7
Andrenidae			zonalis	S	S		S				0.43	A	3
Andrenidae			smithi	C	C	C	C			S	0.71		5
Andrenidae	Macrotera	(Macroteropsis)	arcuata			S			S	R	0.43		3
Andrenidae	Panurginus		gracilis			C	R	C	C	C	0.71		5
Andrenidae			melanocephalus		R	R			C	C	0.57		4
Andrenidae			nigrellus	C	C	C		R	C	C	0.86		6
Andrenidae			aff. occidentalis					S			0.14	A	1
Andrenidae	Perdita	(Hesperoperdita)	trisignata ssp. ornata	R	C	C	C		S	S	0.86		6
Andrenidae		(Perdita)	claypolei ssp. limatula		C	C					0.29	A	2
Andrenidae			hirticeps ssp. hirticeps					S		R	0.29		2
Andrenidae			aff. holoxantha						S		0.14	N	1
Andrenidae			isocomae		S						0.14	A	1
Andrenidae			jucunda		R		S				0.29	A	2
Andrenidae			aff. linsleyi	R	R	R	S		R		0.71		5
Andrenidae			rhois ssp. reducta	C	C	C	S			R	0.71		5
Andrenidae			salicis ssp. personata						R		0.14	N	1
Andrenidae		(Pygoperdita)	aureovittata ssp. stenozona		S						0.14	A	1
Andrenidae			californica			R					0.14	A	1
Andrenidae			distropica	R	C	C	C	C	C	C	1		7
Andrenidae			micheneri ssp. micheneri			C	R	S	R		0.57		4
Andrenidae			montereyensis	C	C	C	C	S	C	C	1		7
Andrenidae			nitens	C	C	R			C	R	0.71		5
Apidae	Anthophora	(Anthophoroides)	californica	R	C	R	R	S	R	R	1		7
Apidae		(Heliophila)	columbariae			R					0.14	A	1
Apidae			curta	R	R	S	R		R	R	0.86		6
Apidae			estebana		S						0.14	A	1
Apidae			flavocincta					S			0.14	A	1
Apidae		(Lophanthophora)	pacifica		R	C			S		0.43		3
Apidae		(Melea)	bomboides	S							0.14	A	1
Apidae		(Mystacanthophora)	urbana	R	C	C	C	S	C	C	1		7
Apidae		(Paramegilla)	centriformis	R	C	R	C		R		0.71		5
Apidae		(Pyganthophora)	crotchii	R	C	R	R	S	C	C	1		7
Apidae			edwardsii	R	R	R			C	C	0.71		5
Apidae			platti	C	C	C	R		C	C	0.86		6
Apidae	Anthophorula	(Anthophorisca)	nitens		C	C			C	C	0.57		4
Apidae		(Anthophorula)	albicans		C	C		R	S	C	0.71		5
Apidae	Apis		mellifera	R	C	C	C	C	C	C	1		7
Apidae	Bombus	(Crotchiibombus)	crotchii		C	C	S				0.43	A	3
Apidae		(Fervidobombus)	californicus	R	C	C	R	R	R	R	1		7
Apidae		(Pyrobombus)	caliginosus		C				S	S	0.43		3
Apidae			melanopygus	R	C	C	R	R	C	R	1		7
Apidae			vandykei		R	R			R		0.43		3
Apidae			vosnesenskii	R	C	C	S	S	C	R	1		7
Apidae	Brachynomada	(Melanomada)	melanantha							R	0.14	N	1
Apidae	Centris	(Paracentris)	aff. californica		C	C	R				0.43	A	3
Apidae	Ceratina	(Ceratina)	arizonensis	C	C	C	C	C	C	C	1		7
Apidae		(Euceratina)	dallatorreana			S		R		C	0.43		3
Apidae		(Zadontomerus)	acantha	S	C	R		R	C	C	0.86		6
Apidae			hurdi	S	R	R		R	C	C	0.86		6
Apidae			nanula	R	C	C	C	C	C	C	1		7
Apidae			aff. nanula	S	R	S		S	R	R	0.86		6
Apidae			pacifica		R	S			S	R	0.57		4
Apidae			punctigena	S	C	R	C		R	S	0.86		6
Apidae			sequoiae	R	C	C	C	R	C	C	1		7
Apidae			tejonensis		C	R			R		0.43		3
Apidae			timberlakei		R	R	R		R	S	0.71		5
Apidae	Diadasia		aff. ochracea		S	S		S	R	C	0.71		5
Apidae			angusticeps		R	R	C	R	C	C	0.86		6
Apidae			australis					S	S		0.29		2
Apidae			bituberculata	R	C	R	C	C	C	C	1		7
Apidae			consociata							R	0.14	N	1
Apidae			laticauda		C	C	R	R	C	C	0.86		6
Apidae			nigrifrons						S		0.14	N	1
Apidae			nitidifrons		R	C	R	R	C	C	0.86		6
Apidae			rinconis							R	0.14	N	1
Apidae	Epeolus		americanus	S	R			S	R	R	0.71		5
Apidae			compactus			R	S			S	0.43		3
Apidae			mesillae						S	R	0.29	N	2
Apidae			minimus				S	S		S	0.43		3
Apidae	Eucera	(Synhalonia)	actuosa		S	R	R	C	C	C	0.86		6
Apidae			amsinckiae	R	R	R		R	R	R	0.86		6
Apidae			cordleyi		R	C		S	C	R	0.71		5
Apidae			delphinii		C	R	S	S	R	R	0.86		6
Apidae			dorsata		C	R	R	S	C	C	0.86		6
Apidae			edwardsii	S	R	R		S		R	0.71		5
Apidae			lunata			R			R	R	0.43		3
Apidae			venusta ssp. carinata	C	C	C	R		R	R	0.86		6
Apidae			virgata			C	S	S	C	C	0.71		5
Apidae	Habropoda		dammersi			R					0.14	A	1
Apidae			depressa	S	C	C	R	S	C	C	1		7
Apidae			tristissima	R	C	R	S	R	R	C	1		7
Apidae	Melecta	(Melecta)	pacifica		R	R			R		0.43		3
Apidae			separata			S	R	R	R	C	0.71		5
Apidae		(Melectomimus)	edwardsii		R				S		0.29		2
Apidae	Melissodes	(Callimelissodes)	clarkiae		R				R	R	0.43		3
Apidae			composita							S	0.14	N	1
Apidae			lupina		R	C		R	C	C	0.71		5
Apidae			lustra		S						0.14	A	1
Apidae			n. sp. 1		R		R				0.29	A	2
Apidae			n. sp. 2		R	R	R	S	R	C	0.86		6
Apidae			nigracauda			S					0.14	A	1
Apidae			plumosa		R				R	C	0.43		3
Apidae			stearnsi		R	S		C	C	C	0.71		5
Apidae		(Eumelissodes)	paulula		R						0.14	A	1
Apidae			velutina							R	0.14	N	1
Apidae		(Melissodes)	tepida							C	0.14	N	1
Apidae	Neopasites	(Micropasites)	sp. 4							S	0.14	N	1
Apidae	Nomada	(Centrias)	crotchii spp. crotchii		R	S					0.29	A	2
Apidae			crotchii ssp. nigrior			C			R	R	0.43		3
Apidae			sp. A	S	R						0.29	A	2
Apidae		(Holonomada)	edwardsii spp. edwardsii		R	R				S	0.43		3
Apidae		(Nomada)	sp. A	R	R	S			R	S	0.71		5
Apidae			sp. AA							S	0.14	N	1
Apidae			sp. B	S	S	S			R	R	0.71		5
Apidae			sp. BB					S	R	R	0.43		3
Apidae			sp. CC					S		S	0.29		2
Apidae			sp. D	C	C	C	S				0.57	A	4
Apidae			sp. DD						S		0.14	N	1
Apidae			sp. E	C	R	S	R		R	R	0.86		6
Apidae			sp. EE						R		0.14	N	1
Apidae			sp. F	S		R				S	0.43		3
Apidae			sp. FF							S	0.14	N	1
Apidae			sp. G						R	R	0.29	N	2
Apidae			sp. GG			S				R	0.29		2
Apidae			sp. HH			S		S			0.29	A	2
Apidae			sp. I			S					0.14	A	1
Apidae			sp. II					R		R	0.29		2
Apidae			sp. J			S			S		0.29		2
Apidae			sp. Q		S	S			S		0.43		3
Apidae			sp. R		R	R					0.29	A	2
Apidae			sp. S		S						0.14	A	1
Apidae			sp. T		S						0.14	A	1
Apidae			sp. U		C	C			R	C	0.57		4
Apidae			sp. V	S	R	R		R	R	R	0.86		6
Apidae			sp. W		C	C			C	C	0.57		4
Apidae			sp. X			S			R	R	0.43		3
Apidae			sp. Y			R		S			0.29	A	2
Apidae			sp. Z			C					0.14	A	1
Apidae	Oreopasites		aff. hurdi n.sp.		S	R	S		S	S	0.71		5
Apidae			vanduzeei	R	R	S	S		S		0.71		5
Apidae	Peponapis	(Peponapis)	pruinosa							R	0.14	N	1
Apidae	Townsendiella		ensifera		R	C	C			R	0.57		4
Apidae			rufiventris			S					0.14	A	1
Apidae	Triepeolus		heterurus							R	0.14	N	1
Apidae			melanarius							S	0.14	N	1
Apidae			sp. P1						R	S	0.29	N	2
Apidae			sp. P2						R		0.14	N	1
Apidae			sp. P3							R	0.14	N	1
Apidae			sp. P4			R					0.14	A	1
Apidae			timberlakei		R	R	R		S	R	0.71		5
Apidae			aff. timberlakei					S	R		0.29		2
Apidae	Xeromelecta	(Melectomorpha)	californica	R	C	R	C		R	R	0.86		6
Apidae		(Xeromelecta)	larreae	S							0.14	A	1
Apidae	Xylocopa	(Notoxylocopa)	tabaniformis ssp. orpifex	R	C	R	R	S	R	R	1		7
Colletidae	Colletes	consors	californicus							S	0.14	N	1
Colletidae			consors ssp. pascoensis	C	C	R	R		C	R	0.86		6
Colletidae		daleae	aff. algarobiae	S	C	C	R		R	C	0.86		6
Colletidae		simulans	fulgidus ssp. fulgidus		R	R	R			R	0.57		4
Colletidae			simulans ssp. nevadensis		S						0.14	A	1
Colletidae			slevini	R	C	C	C		R	R	0.86		6
Colletidae	Hylaeus	(Cephalylaeus)	nunenmacheri			S	R				0.29	A	2
Colletidae		(Hylaeus)	bisinuatus		S						0.14	A	1
Colletidae			conspicuus				R	R		R	0.43		3
Colletidae			granulatus		C	C	C	S	R	R	0.86		6
Colletidae			mesillae ssp. cressoni	R	C	C	C	S	C	C	1		7
Colletidae			rudbeckiae	R					R	R	0.43		3
Colletidae			verticalis	R	C	C	C		R	R	0.86		6
Colletidae		(Paraprosopis)	aff. cookii n.sp.		R	R	R				0.43	A	3
Colletidae			calvus	R		C	C		R	C	0.71		5
Colletidae			coloradensis		C	C	R				0.43	A	3
Colletidae			n. sp.2		C	R	R		R		0.57		4
Colletidae			nevadensis	C	C	C	C		R	C	0.86		6
Colletidae			polifolii		C	C	C		R		0.57		4
Colletidae		(Prosopis)	aff. episcopalis	C	C	C	C		R	R	0.86		6
Colletidae		(Spatulariella)	punctatus				S				0.14	A	1
Halictidae	Agapostemon	(Agapostemon)	femoratus					R	R		0.29		2
Halictidae			texanus	R	R	R	C	C	C	C	1		7
Halictidae	Augochlorella	(Augochlorella)	pomoniella		R	R				R	0.43		3
Halictidae	Conanthalictus	(Phaceliapis)	bakeri		S	R	S		R	S	0.71		5
Halictidae			seminiger				S			S	0.29		2
Halictidae	Dufourea		dentipes						S		0.14	N	1
Halictidae			leachi	S	S	C	R	R	R	C	1		7
Halictidae			mulleri		R	R			R		0.43		3
Halictidae			rhamni	R	R	R				S	0.57		4
Halictidae			sandhouseae		C	C			C	C	0.57		4
Halictidae			sparsipunctata	C	C	R	R	C	C	C	1		7
Halictidae			virgata	C	R	S	S		R	R	0.86		6
Halictidae	Halictus	(Nealictus)	farinosus	C	C	C	C	C	C	C	1		7
Halictidae		(Odontalictus)	ligatus				R	C	C	C	0.57		4
Halictidae		(Protohalictus)	rubicundus					S			0.14	A	1
Halictidae		(Seladonia)	tripartitus	C	C	C	C	C	C	C	1		7
Halictidae	Lasioglossum	(Dialictus)	albohirtum				R		S	R	0.43		3
Halictidae			brunneiventre		R	R	R		C	C	0.71		5
Halictidae			diversopunctatum			S			R		0.29		2
Halictidae			hudsoniellum						S	R	0.29	N	2
Halictidae			imbrex	R	C	C	C		C	C	0.86		6
Halictidae			cf. impavidum							S	0.14	N	1
Halictidae			incompletum	R	R	C	C		C	C	0.86		6
Halictidae			megastictum			S			R		0.29		2
Halictidae			nevadense	R	C	C	C		C	C	0.86		6
Halictidae			perichlarum						R		0.14	N	1
Halictidae			petrellum		S						0.14	A	1
Halictidae			punctatoventre	R	C	C	C		C	C	0.86		6
Halictidae			aff. ruidosense	R	R		R				0.43	A	3
Halictidae		(Evylaeus)	argemonis	R	C	C	C		C	C	0.86		6
Halictidae			giffardi					S	C	R	0.43		3
Halictidae			robustum		S	R	C		C	C	0.71		5
Halictidae		(Hemihalictus)	aspilurum		S		S		R	R	0.57		4
Halictidae			glabriventre	R	R	R	C		C	C	0.86		6
Halictidae			kincaidii	R	R	S	S		R	R	0.86		6
Halictidae			ovaliceps		S	R			S		0.43		3
Halictidae			ruficorne	R	R	C	C		C	R	0.86		6
Halictidae			sequoiae	S		R	C		C	C	0.71		5
Halictidae		(Lasioglossum)	egregium		S	R	R		C	C	0.71		5
Halictidae			mellipes					R	C	R	0.43		3
Halictidae			sisymbrii	R	C	C	C	C	C	C	1		7
Halictidae			titusi			S	R		C	C	0.57		4
Halictidae		(Sphecodogastra)	allonotum			S			R	R	0.43		3
Halictidae			aff. avalonense		S	R	C		C	C	0.71		5
Halictidae			miguelense		S		R		R	C	0.57		4
Halictidae			nigrescens	C	C	C	C		C	C	0.86		6
Halictidae			sp. 16				R		C	C	0.43		3
Halictidae	Micralictoides		altadenae		S				R		0.29		2
Halictidae			ruficaudus	R	R	S			C	R	0.71		5
Halictidae	Sphecodes		arvensiformis	S	R			S	S	R	0.71		5
Halictidae			sp. B	R	C	C	R		R	R	0.86		6
Halictidae			sp. C	R							0.14	A	1
Halictidae			sp. D	R		S	R		R	R	0.71		5
Halictidae			sp. E	S	R	R	C	R	C	C	1		7
Halictidae			sp. F	S	R						0.29	A	2
Halictidae			sp. I		S						0.14	A	1
Halictidae			sp. J		R						0.14	A	1
Halictidae			sp. K		S						0.14	A	1
Halictidae			sp. L		S	R	C		R		0.57		4
Halictidae			sp. M							S	0.14	N	1
Megachilidae	Anthidiellum	(Loyalanthidium)	robertsoni		C	C			R		0.43		3
Megachilidae	Anthidium	(Anthidium)	collectum	R	C	C	C	R	R	R	1		7
Megachilidae			edwardsii							R	0.14	N	1
Megachilidae			jocosum							R	0.14	N	1
Megachilidae			maculosum		S						0.14	A	1
Megachilidae			mormonum	S	R	S	R				0.57	A	4
Megachilidae			pallidiclypeum	R	S	R	S	S			0.71	A	5
Megachilidae			utahense	C	C	C	C	C	C	C	1		7
Megachilidae		(Callanthidium)	illustre		C	R	R		S	R	0.71		5
Megachilidae	Ashmeadiella	(Arogochila)	aff. salviae n. sp. 2						S		0.14	N	1
Megachilidae			australis		R	R	R			S	0.57		4
Megachilidae			salviae	R	C	C	R	S	R	C	1		7
Megachilidae			timberlakei	C	C	C	C		R	R	0.86		6
Megachilidae		(Ashmeadiella)	altadenae						R	R	0.29	N	2
Megachilidae			aridula					R		C	0.29		2
Megachilidae			bucconis		C	R				R	0.43		3
Megachilidae			cactorum ssp. basalis		R					R	0.29		2
Megachilidae			californica ssp. californica	R	C	C	C	R	R	C	1		7
Megachilidae			difugita ssp. emarginatula		R	R			S	R	0.57		4
Megachilidae			femorata		R		C				0.29	A	2
Megachilidae			foveata	S	C	C	C		S		0.71		5
Megachilidae			gillettei ssp. cismontanica		S	S					0.29	A	2
Megachilidae			meliloti		C	C					0.29	A	2
Megachilidae			pronitens		S						0.14	A	1
Megachilidae			aff. rufitarsis	R	R	R	R				0.57	A	4
Megachilidae			sonora		R	S		S		R	0.57		4
Megachilidae			titusi		C	R	S			S	0.57		4
Megachilidae	Atoposmia	(Atoposmia)	n. sp. 2	R	R	S			S		0.57		4
Megachilidae			pycnognatha		C	R	S				0.43	A	3
Megachilidae		(Eremosmia)	hemizoniae						S		0.14	N	1
Megachilidae		(Hexosmia)	copelandica ssp. copelandica	R	C	R	R	S	R	R	1		7
Megachilidae	Chelostoma	(Chelostoma)	aff. minutum n.sp.		R	R	R			S	0.57		4
Megachilidae			californicum	C	C	C	C	S	C	R	1		7
Megachilidae			cockerelli	C	C	C	C	R	C	C	1		7
Megachilidae			incisulum	C	C	C	C		C	R	0.86		6
Megachilidae			marginatum ssp. incisuloides	C	C	C	R		C	R	0.86		6
Megachilidae			phaceliae	C	C	C	C		C	R	0.86		6
Megachilidae			tetramerum	R	C	C	R		S	R	0.86		6
Megachilidae	Coelioxys	(Boreocoelioxys)	octodentata		R	R	S		S		0.57		4
Megachilidae		(Coelioxys)	hirsutissima						R		0.14	N	1
Megachilidae			serricaudata	S	R	R	R	S	R	R	1		7
Megachilidae		(Cyrtocoelioxys)	gilensis		S						0.14	A	1
Megachilidae			gonaspis		R						0.14	A	1
Megachilidae	Dianthidium	(Dianthidium)	dubium ssp. dilectum		C	C	R	R	R	C	0.86		6
Megachilidae			parvum ssp. schwarzi					R	R	R	0.43		3
Megachilidae			pudicum ssp. consimile	S	S	S	R	R	R	C	1		7
Megachilidae			singulare		S						0.14	A	1
Megachilidae			ulkei ssp. ulkei		R	S		S		R	0.57		4
Megachilidae	Dioxys		aurifusca		S						0.14	A	1
Megachilidae			pacifica ssp. pacifica			S		S		R	0.43		3
Megachilidae			pomonae ssp. pomonae	R	R	R	R		C	R	0.86		6
Megachilidae			producta ssp. cismontanica	R	R	R	R		R	S	0.86		6
Megachilidae	Heriades	(Neotrypetes)	occidentalis		C	C					0.29	A	2
Megachilidae	Hoplitis	(Acrosmia)	aff. emarginata		C	R	R		S		0.57		4
Megachilidae		(Alcidamea)	colei	R	C	R	C	R	C	C	1		7
Megachilidae			grinnelli	R	C	R	R			R	0.71		5
Megachilidae			producta ssp. bernardina		C				C	S	0.43		3
Megachilidae			producta ssp. gracilis	C	C	C	C	R	C	R	1		7
Megachilidae			sambuci	S	C	R	S			S	0.71		5
Megachilidae		(Cyrtosmia)	hypocrita	S	C	C	R		R	R	0.86		6
Megachilidae		(Hoplitina)	bunocephala	S		S					0.29	A	2
Megachilidae			howardi	C	C	C	C		R	R	0.86		6
Megachilidae		(Monumetha)	albifrons ssp. maura	C	C	C	C	C	C	C	1		7
Megachilidae			fulgida ssp. platyura	C	C	C	C	R	C	R	1		7
Megachilidae		(Penteriades)	remotula	R	C	R		S	R	S	0.86		6
Megachilidae		(Proteriades)	cryptanthae	R	R			S			0.43	A	3
Megachilidae			jacintana	C	C	S	R		R		0.71		5
Megachilidae			nanula	R	C	S	R		R		0.71		5
Megachilidae			seminigra	S	C	R	S		S		0.71		5
Megachilidae			semirubra	R	R	R	S	R	R	R	1		7
Megachilidae	Megachile	(Argyropile)	parallela		S						0.14	A	1
Megachilidae		(Chelostomoides)	angelarum		C	C			R	R	0.57		4
Megachilidae			davidsoni		C				S	S	0.43		3
Megachilidae			exilis							R	0.14	N	1
Megachilidae			spinotulata		C	R					0.29	A	2
Megachilidae		(Eutricharaea)	apicalis		C	R		R	S	C	0.71		5
Megachilidae		(Litomegachile)	coquilletti	S	C	C	S	R	C	C	1		7
Megachilidae			gentilis		R	S				R	0.43		3
Megachilidae			lippiae							R	0.14	N	1
Megachilidae			onobrychidis			R	S	R	R	C	0.71		5
Megachilidae			texana	S	R	R	R				0.57	A	4
Megachilidae		(Megachile)	montivaga		R			S	S	R	0.57		4
Megachilidae		(Megachiloides)	gravita		R		C	R	C	C	0.71		5
Megachilidae			pascoensis	R	C	R	C	R	C	C	1		7
Megachilidae			pseudonigra	S	R				R		0.43		3
Megachilidae			subnigra ssp. angelica			R		R	C	R	0.57		4
Megachilidae		(Sayapis)	fidelis		S	R				S	0.43		3
Megachilidae			frugalis ssp. pseudofrugalis		C	C			S	C	0.57		4
Megachilidae			inimica ssp. jacumbensis		R						0.14	A	1
Megachilidae			newberryae		R	R					0.29	A	2
Megachilidae	Osmia	(Acanthosmioides)	nigrifrons		S		R				0.29	A	2
Megachilidae			nigrobarbata	R	S	S	S	S	R	S	1		7
Megachilidae			odontogaster	R	C	C	R	S	R	C	1		7
Megachilidae			sedula	S	C	R	R	C	R	S	1		7
Megachilidae		(Cephalosmia)	californica	R	R	S	S		R	R	0.86		6
Megachilidae			montana ssp. quadriceps	R	R	R	C	S	C	R	1		7
Megachilidae		(Euthosmia)	glauca	R	C	C	C	C	C	C	1		7
Megachilidae		(Helicosmia)	coloradensis		C	C	R		R	R	0.71		5
Megachilidae			texana		C	S	R	R	R	R	0.86		6
Megachilidae		(Melanosmia)	aglaia	R	C	C	C	C	C	C	1		7
Megachilidae			atrocyanea	R	C	C	C	C	C	C	1		7
Megachilidae			brevis	C	C	C	C	R	C	C	1		7
Megachilidae			calla	R	C	C	C	R	C	C	1		7
Megachilidae			cara	C	C	C	C	S	C	C	1		7
Megachilidae			clarescens	R	C	C	R		R	R	0.86		6
Megachilidae			cyanella	C	C	C	C	R	C	C	1		7
Megachilidae			cyanopoda	S	C	R	R			S	0.71		5
Megachilidae			densa	C	C	C	R	R	C	C	1		7
Megachilidae			gabrielis	C	C	C	C	R	C	C	1		7
Megachilidae			gaudiosa					R	C	R	0.43		3
Megachilidae			granulosa	R	C	C	C	R	C	C	1		7
Megachilidae			aff. hesperos						S		0.14	N	1
Megachilidae			inurbana			R	R	C	C	C	0.71		5
Megachilidae			kincaidii	C	C	C	C	R	C	C	1		7
Megachilidae			laeta	R	C	C	R	R	C	C	1		7
Megachilidae			malina			S					0.14	A	1
Megachilidae			melanopleura	C	C	C	C	R	C	R	1		7
Megachilidae			pusilla	R	C		R	R	R	R	0.86		6
Megachilidae			aff. pusilla						S		0.14	N	1
Megachilidae			raritatis	R	R	R	R		R	R	0.86		6
Megachilidae			regulina	R	C	C	C	C	C	C	1		7
Megachilidae			rostrata				R				0.14	A	1
Megachilidae			sp. P1					R		R	0.29		2
Megachilidae			tristella		R	S	R				0.43	A	3
Megachilidae			vandykei		R	R	R				0.43	A	3
Megachilidae			visenda	C	C	C	R	R	C	C	1		7
Megachilidae		(Mystacosmia)	nemoris		R	C	C	C	C	C	0.86		6
Megachilidae		(Osmia)	lignaria ssp. propinqua	R	C	C	S	R	C	C	1		7
Megachilidae			ribifloris ssp. biedermannii		S	S					0.29	A	2
Megachilidae		(Pyrosmia)	nigricollis							S	0.14	N	1
Megachilidae		(Trichinosmia)	latisulcata		R	S	R		C	S	0.71		5
Megachilidae	Protosmia	(Chelostomopsis)	rubifloris	C	C	C	C	R	C	C	1		7
Megachilidae	Stelis	(Protostelis)	anthidioides	S		R		S	S		0.57		4
Megachilidae			hurdi		R	R	R	R	R		0.71		5
Megachilidae		(Stelis)	aff. foederalis n.sp.		S		R		R		0.43		3
Megachilidae			ashmeadiellae		R	R	R		S	S	0.71		5
Megachilidae			calliphorina		R						0.14	A	1
Megachilidae			chemsaki							R	0.14	N	1
Megachilidae			cockerelli				R		R	R	0.43		3
Megachilidae			interrupta				S			S	0.29		2
Megachilidae			lateralis		R	R	R		R		0.57		4
Megachilidae			micheneri	S	R		S		R		0.57		4
Megachilidae			montana	R	R	R	R	S	R	R	1		7
Megachilidae			nigriventris		R	R					0.29	A	2
Megachilidae			occidentalis	S	R					S	0.43		3
Megachilidae			subemarginata	R	R	R	R		S		0.71		5
Megachilidae	Trachusa	(Heteranthidium)	timberlakei		R	C	C	R	R	R	0.86		6
Megachilidae		(Trachusomimus)	perdita		C	C	C	C	C	R	0.86		6
Melittidae	Hesperapis	(Amblyapis)	ilicifoliae	C	C	C	C	C	C	C	1		7
Melittidae		(Panurgomia)	regularis	C	C	C	C	C	C	C	1		7
