# Supplementary material for: Decades of native bee biodiversity surveys at Pinnacles National Park highlight the importance of monitoring natural areas over time
Source: PLoS One. 2019 Jan 17;14(1):e0207566. doi: 10.1371/journal.pone.0207566 (PMC6336250; doi:10.1371/journal.pone.0207566)
Supplement: S1 File — All data contributing to analyses presented in this manuscript that are not already included within tables above are shared in a zip file, along with a metadata document that details the meaning of each column, row, and variable name and which figure or table that data was used to create. This information, along with code used for analyses, is also shared on Github at https://github.com/beecycles/pinnacles_bee_biodiversity. (ZIP) [file pone.0207566.s005.zip › data_metadata/loc_days_species.csv]

Plot	Category	NewLands	Sample Location	Latitude	Longitude	Days Sampled	Bee Species Richness
Alluvial	Plot	New	Upper McCabe Alluvial (P1)	36.5081	-121.156	18	118
BlueOak	Plot		High Peaks BOW (P10)	36.4907	-121.183	15	139
Alluvial	Plot	New	Lower McCabe Alluvial (P2)	36.503	-121.156	18	128
Alluvial	Plot		Peaks View Alluvial (P3)	36.4802	-121.16	17	161
LiveOak	Plot		South Wilderness LOW (P4)	36.4683	-121.156	17	155
BlueOak	Plot	New	Needlegrass BOW (P5)	36.5091	-121.12	15	156
LiveOak	Plot	New	Needlegrass LOW (P6)	36.509	-121.129	15	146
BlueOak	Plot		West Gate BOW (P7)	36.4747	-121.227	15	133
Grassland	Plot		Double Gates Grassland (P8)	36.4858	-121.232	15	107
Grassland	Plot		W. North Wilderness Grassland (P9)	36.4949	-121.211	16	157
	Recent	New	First_Canyon_North_of_E_Hwy146_start	36.51169	-121.13801	1	16
	Recent		A02	36.47742	-121.22212	3	3
	Recent		A03	36.47752	-121.22342	3	5
	Recent		A04	36.4772	-121.22346	3	1
	Recent		A05	36.47817	-121.22144	3	1
	Recent		A06	36.47724	-121.22346	3	2
	Recent		A07	36.47672	-121.22338	3	1
	Recent		A08	36.47824	-121.22212	3	2
	Recent		A09	36.47804	-121.22136	3	1
	Recent		A10	36.47701	-121.22341	3	2
	Recent		A11	36.47739	-121.22365	3	2
	Recent		A14	36.47741	-121.22345	3	2
	Recent		A16	36.47748	-121.22229	3	2
	Recent		A17	36.47747	-121.22348	3	10
	Recent		A18	36.47711	-121.22246	3	4
	Recent		A20	36.47758	-121.22315	3	1
	Recent		A21	36.47811	-121.22143	3	6
	Bowls		Airstrip, 2002 & 2012	36.51168	-121.13539	15	41
	Recent		B01	36.51379	-121.18587	3	2
	Recent		B02	36.51403	-121.18561	3	9
	Recent		B03	36.51384	-121.18595	3	1
	Recent		B04	36.51417	-121.1854	3	1
	Recent		B05	36.51398	-121.18572	3	2
	Recent		B06	36.51414	-121.18542	3	2
	Recent		B07	36.51391	-121.18564	3	2
	Recent		B08	36.51373	-121.18575	3	1
	Recent		B10	36.51401	-121.1855	3	3
	Recent		B12	36.51407	-121.18566	3	3
	Recent		B13	36.51423	-121.18532	3	1
	Recent		B14	36.51421	-121.18511	3	2
	Recent		B16	36.51351	-121.18608	3	5
	Recent		B17	36.51377	-121.18597	3	9
	Recent		B18	36.5138	-121.18609	3	3
	Recent		B19	36.51422	-121.18547	3	12
	Recent		B20	36.51428	-121.1852	3	7
	Recent		B21	36.51429	-121.18504	3	11
	Recent		Bear_Gulch_Headquarters	36.48111	-121.18162	1	1
	Recent		Bear_Gulch_Reservoir	36.47209	-121.18748	1	13
	Recent		Bear_Gulch_Upper_lot_trailhead	36.47813	-121.18393	1	5
	Recent		C01	36.48644	-121.21497	3	1
	Recent		C02	36.48643	-121.21495	3	1
	Recent		C03	36.48737	-121.21507	3	6
	Recent		C05	36.48589	-121.21454	3	2
	Recent		C07	36.48594	-121.21444	3	1
	Recent		C12	36.48737	-121.21505	3	4
	Recent		C15	36.4865	-121.21471	3	1
	Recent		C16	36.48629	-121.21477	3	9
	Recent		C17	36.48637	-121.21491	3	15
	Recent		C18	36.48557	-121.2146	3	10
	Recent		C19	36.48738	-121.21533	3	14
	Recent		C20	36.48634	-121.21495	3	6
	Recent		C21	36.48593	-121.2145	3	7
	Bowls		Campground, 2002 & 2012	36.49494	-121.14568	15	52
	Recent	New	Canyon_East_of_Plot_1	36.50917	-121.15434	1	19
	Recent	New	Canyon_West_of_Plot_2	36.50295	-121.16031	1	5
	Recent		Chalone Picnic area	36.492	-121.171	2	8
	Recent		Chalone_Peak_Tr_midpoint	36.46018	-121.1864	1	12
	Recent		Condor Gulch	36.484	-121.1859	1	3
	Recent		Condor_Gulch_tr_bottom	36.48147	-121.18153	1	4
	Recent		Double_Gates_dirt_road	36.48664	-121.23161	1	3
	Bowls		Entrance Meadow, 2002 & 2012	36.48728	-121.15386	17	48
	Recent		Grassy_Canyon_rd_bottom	36.47572	-121.14944	1	21
	Recent		Grassy_Canyon_Rd_start_low	36.47889	-121.15657	1	4
	Recent		Grassy_Canyon_rd_top_facility	36.48594	-121.14032	1	16
	Recent		High_Peaks_tr_above_plot_start	36.48961	-121.18571	5	32
	Recent		High_Peaks_tr_jct_Condor_Gulch_tr	36.48988	-121.19128	1	5
	Recent		High_Peaks_tr_low_early_start	36.49229	-121.18073	6	47
	Recent		High_Peaks_tr_low_late_start	36.49104	-121.18006	1	19
	Recent		Hillside_north_of_High_Peaks_plot	36.49254	-121.18343	3	22
	Recent		Hillside_south_of_High_Peaks_plot	36.48891	-121.18265	3	26
	Recent		Hillside_southeast_of_High_Peaks_plot	36.48847	-121.18111	2	22
	Recent		Jawbone_Canyon_jct_Hwy146	36.48689	-121.21359	2	10
	Recent		Juniper_Canyon_tr_start	36.49113	-121.20841	7	67
	Recent		Lab_Area_E_Dorms	36.49199	-121.17072	2	6
	Recent		N_Chalone_Peak_Trail_point	36.46128	-121.19347	1	3
	Recent		Rose_Canyon	36.50375	-121.13632	1	22
	Recent	New	Second_Canyon_N_of_Hwy146(Chia_Canyon)	36.50707	-121.14282	1	4
	Recent		W_North_Wilderness_tr_start	36.49836	-121.21423	5	24
	Recent		West_side_Ranger_Station	36.49063	-121.2092	1	4
	Recent		West_side_Station_trailsloop	36.49268	-121.20955	4	28
	Early		NEED TO DOUBLE CHECK	36.4774	-121.1941	1	1
	Early		uop	36.5058	-121.1912	4	48
	Early		"Old Pinn"	36.4962	-121.1733	1	9
	Early		1	36.4752	-121.1526	2	22
	Early		bv	36.4917	-121.1712	4	37
	Early		NEED TO CHECK	36.4814	-121.1965	1	2
	Early		NEED TO CHECK	36.4819	-121.186	1	1
	Early		oldb	36.4715	-121.1963	5	82
	Early		pt-nb-ch	36.4733	-121.1515	4	58
	Early		pt-nb-gr	36.472	-121.1525	3	54
	Early		pt-nb-wbo	36.4706	-121.1521	3	64
	Early		pt-ob-ch	36.4733	-121.1515	2	14
	Early		pt-ob-nf	36.4703	-121.197	2	37
	Early		pt-ob-rip	36.4713	-121.1961	2	58
	Early		pt-ob-sf	36.47216	-121.1951	5	53
	Early		pt-op	36.504	-121.1985	4	86
	Early		pt-swschap-sf	36.4743	-121.2242	4	27
	Early		pt-swt	36.4713	-121.1608	2	32
	Early		pt-wchap-ch1	36.4874	-121.2308	4	31
	Early		pt-wchap-ch2	36.4938	-121.2313	4	35
	Early		pt-wchap-ch3	36.4918	-121.2328	3	28
	Early		res-burn	36.4721	-121.1921	4	59
	Early		STILL NEED TO CHECK	36.4819	-121.186	1	1
	Early		STILL NEED TO FIND	36.46663	-121.17603	1	1
	Early		STILL NEED TO FIND	36.47	-121.19	1	1
	Early		STILL NEED TO FIND	36.47524	-121.18742	2	8
	Early		ushp	36.4809	-121.1967	3	57
	Early		wchap	36.4886	-121.2205	1	5
	Early		wnwt	36.501	-121.2178	1	34
	Early		pt-wchap-ch?	36.3489	-121.322	2	19
	Early		pt-swschap-nf	36.4747	-121.525	4	29
	Early		ehp1	36.4843	-121.1852	1	4
